# Supplementary material for: Towards a simple mathematical model for the legal concept of balancing of interests
Source: Artif Intell Law (Dordr). 2022 Nov 8;31(4):807–27. doi: 10.1007/s10506-022-09338-3 (PMC10590319; doi:10.1007/s10506-022-09338-3)
Supplement: Supplementary file 1 — Supplementary file1 (XLSX 11 kb) [file 10506_2022_9338_MOESM1_ESM.xlsx]

## Sheet: 0, -1, -3, -6, -8, -10
	sphere of information (𝛂s)	status of the person (𝛂p)		time (𝛂t)	now	-1 year	-3 years	-6 years	-8 years	- 10 years
	0.05	0.05			0.05	0.001	0	0	0	0
	0.05	0.25			0.1	0.01	0.001	0	0	0
	0.05	0.5			0.2	0.1	0.01	0	0	0
	0.05	0.75			0.3	0.2	0.1	0.015	0	0
	0.05	0.95			0.4	0.3	0.15	0.01	0.001	0
	0.25	0.05			0.15	0.05	0.001	0	0	0
	0.25	0.25			0.25	0.15	0.01	0	0	0
	0.25	0.5			0.375	0.275	0.1	0.085	0.08	0.075
	0.25	0.75			0.4	0.35	0.29	0.19	0.17	0.15
	0.25	0.95			0.55	0.52	0.49	0.3	0.275	0.25
	0.5	0.05			0.3	0.2	0.1	0.01	0	0
	0.5	0.25			0.4	0.3	0.2	0.15	0.17	0.1
	0.5	0.5			0.5	0.45	0.35	0.25	0.21	0.2
	0.5	0.75			0.625	0.623	0.55	0.5	0.45	0.425
	0.5	0.95			0.725	0.723	0.65	0.55	0.53	0.525
	0.75	0.05			0.55	0.5	0.35	0.25	0.22	0.2
	0.75	0.25			0.57	0.55	0.4	0.3	0.27	0.25
	0.75	0.5			0.625	0.575	0.5	0.4	0.35	0.325
	0.75	0.75			0.75	0.7	0.65	0.6	0.55	0.5
	0.75	0.95			0.85	0.8	0.75	0.7	0.65	0.6
	0.95	0.05			0.6	0.55	0.45	0.4	0.35	0.3
	0.95	0.25			0.65	0.6	0.5	0.45	0.4	0.35
	0.95	0.5			0.7	0.68	0.6	0.55	0.5	0.45
	0.95	0.75			0.85	0.83	0.8	0.75	0.7	0.65
	0.95	0.95			0.95	0.93	0.9	0.85	0.8	0.75
	1	1			1	0.99	0.97	0.96	0.95	0.95
